# Supplementary material for: Omicron infection following vaccination enhances a broad spectrum of immune responses dependent on infection history
Source: Nat Commun. 2023 Aug 21;14:5065. doi: 10.1038/s41467-023-40592-4 (PMC10442364; doi:10.1038/s41467-023-40592-4)
Supplement: Supplementary file 4 — Source Data [file 41467_2023_40592_MOESM4_ESM.xlsx]

## Sheet: Figure 1
Figure 1a									Figure 1b							Figure 1c							Figure 1d						Figure 1e									Figure 1f						Figure 1g
Neutralising activity of plasma pre-omicron (FRNT50)									Spike-specific IgG in plasma pre-omicron (AU/ml)							Spike-specific IgA in plasma (AU/ml)							Nucleocapsid-specific IgG in plasma pre-omicron (BAU/ml)						Spike-specific sIgA in nasal lining fluid pre-omicron (AUC)									Nucleocapsid-specific sIgA in nasal lining fluid pre-omicron (AUC)						Surrogate neutralizing activity of nasal lining fluid pre-omicron (% ACE2 inhibition)
Ancestral		BA.1		BA.2		BA.5			Ancestral		BA.2		BA.5			Ancestral		BA.2		BA.5									Ancestral		BA.1		BA.2		BA.4									Ancestral		BA.2		BA.5
Naïve	Prev-inf	Naïve	Prev-inf	Naïve	Prev-inf	Naïve	Prev-inf		Naïve	Prev-inf	Naïve	Prev-inf	Naïve	Prev-inf		Naïve	Prev-inf	Naïve	Prev-inf	Naïve	Prev-inf		Naïve	Prev-inf					Naïve	Prev-inf	Naïve	Prev-inf	Naïve	Prev-inf	Naïve	Prev-inf		Naïve	Prev-inf					Naïve	Prev-inf	Naïve	Prev-inf	Naïve	Prev-inf
1849.6	2615.68	323.025	20	510.673	385.089	20	20		70770.4	37952.8	23869.2	15091.5	21287.1	11576.8		10394.7	1803.19	5393.67	919.724	2560.07	582.495		1.04	1.04					0.463102	0.130442	0.401359	0.115619	0.324963	0.025199	0.352319	0.100928		1.20871	0.0360373					0.693125	0.262097	0.01	0.01	0.03892	0.489755
1318.82	3233.26	31.4267	373.547	276.56	546.787	20	330.439		133565	174903	37371.1	75573.9	33335.5	60798.8		1750.22	13223.5	839.315	5827.94	788.494	4506.2		1.04	1.04					0.138885	0.183083	0.101018	0.089456	0.0768049	0.108645	0.11974	0.158789		0.114392	0.299386					0.733557	0.887243	0.110226	0.246215	0.01	0.672152
8623.65	6080.2	1669.08	638.868	1962.05	942.169	1708.85	445.821		375923	321164	194912	113027	170845	98789.2		15309.7	13668.1	11329.7	4518.51	7959.29	3734.8		1.04	19.51					1.16972	0.131861	0.84463	0.0570406	0.990103	0.0793943	1.09896	0.0510834		0.312399	0.105187					0.996232	0.344087	0.836194	0.01	0.046945	0.01
3498.4	9415.79	320.141	725.918	884.885	630.993	115.431	808.788		145177	200274	67484.7	81298.1	62500	78934.3		9831.14	6141.51	8042.86	1919.48	6881.89	1852.38		1.04	22.67					0.244355	0.0899512	0.225	0.0509946	0.114012	0.0418662	0.228387	0.2755		0.0423375	0.178472					0.933642	0.741632	0.5746	0.01	0.327433	0.900393
6773.75	2027.21	522.881	90.5006	837.712	108.481	370.089	57.1378		206506	97231.3	96688.2	41720.6	90196.2	39370.2		1846.77	15185.3	1153.62	9123.39	998.094	6588.99		1.04	8.94					0.245867	0.496705	0.118571	0.174115	0.159492	0.204866	0.183301	1.28631		0.156666	0.148961					0.722932	0.959736	0.023264	0.294657	0.620662	0.05708
7809.2	6752.71	520.847	826.938	231.513	981.983	82.6182	456.321		593083	224094	187577	81602.6	157186	77247.8		9634.41	6602.8	6208.82	2544.03	4471.8	2239.88		1.04	28.36					0.371944	2.24097	0.226153	1.45401	0.274354	1.47931	0.295739	0.132485		0.127184	0.142384					0.445594	0.961627	0.01	0.216304	0.025713	0.165548
1996.3	3666.92	223.113	322.812	108.817	364.843	20	112.424		205999	65776.8	62600.5	26700.7	53338.5	20474.1		845.208	4215.38	451.263	2033.72	389.83	1234.75		1.04	1.04					0.314178	0.278367	0.2557	0.104425	0.200113	0.116334	0.167616	0.147343		0.101382	0.0949032					0.396287	0.76897	0.01	0.01	0.396469	0.01
9636.85	7653.59	944.071	281.84	614.129	288.639	512.076	210.955		380334	131207	179238	47320.7	164852	45543.2		18074.8	5554.46	10652	2785.09	9284.1	2275.85		1.04	12.92					0.713563	0.262711	0.330073	0.111786	0.634974	0.144273	0.32153	0.119105		0.284002	0.087042					0.967687	0.884154	0.454625	0.07892	0.240705	0.01
4403.98	4192	300.805	453.216	191.771	162.672	223.676	106.311		176106	92443.5	68372.3	32003.3	58118.8	29513.2		3844.92	3207.39	2291.74	1283.25	1910.81	1249.13		1.04	1.04					0.174839	0.125687	0.115907	0.0947408	0.148533	0.141296	0.0736248	0.192713		0.196536	0.286545					0.956905	0.335524	0.186385	0.01	0.345959	0.01
3064.51	4301.83	219.642	397.764	129.15	65.4653	36.7714	26.4028		471835	84822	142490	37157.1	125636	34661		2698.6	3907.82	1772.68	2975.34	1397.49	2247.2		1.04	1.04					0.0951497	0.156948	0.0655764	0.127746	0.103216	0.154002	0.100082	0.142312		0.1472	0.12564					0.764182	0.291017	0.01	0.01	0.276167	0.331692
5028.22	8219.09	592.916	554.203	766.112	471.276	222.988	435.357		158557	132277	74030.7	53409.9	52500.8	47274.9		3518.64	32293.4	2463.41	17425.6	2082.3	12867.8		1.04	10.73					2.60113	0.455194	3.00915	0.170009	1.9636	0.170544	5.53377	0.152242		0.0967983	0.12707					0.775069	0.904055	0.227381	0.01	0.01	0.154915
2104.39	9345.75	243.123	617.472	233.356	1108.77	286.251	605.552		110001	215716	48657	78482.1	42204.4	67826.2		1411.55	13612.3	872.501	4644.61	705.846	4192.04		1.04	1.04					0.0548213	0.216624	0.0271932	0.165554	0.0392166	0.163738	0.051112	0.0929931		0.164271	0.163813					0.785816	0.781726	0.005401	0.01	0.20555	0.091834
6657.03	21173.4	615.512	2852.41	583.823	3707.23	258.699	2689.9		321708	761750	131011	324006	87885.6	274327		9126.03	93053.9	7420.08	42380.8	5827.83	37539.3		1.04	16.58					0.155132	0.102609	0.129148	0.0671041	0.203313	0.069767	0.186434	0.11226		0.0967658	0.152123					0.397765	0.813682	0.01	0.065219	0.01	0.115974
1852.6	14273.1	85.0648	1081.05	64.4221	1368.47	20	1291.77		141015	364274	64187.6	175428	39107.6	145285		389.554	13280.2	261.399	7853.17	214.03	7257.04		1.04	1.04					0.245436	0.218353	0.128155	0.198117	0.192621	0.150804	0.218174	0.756452		0.0980104	2.34096					0.731977	0.270787	0.008529	0.01	0.014663	0.314063
1234.73	16073.4	255.682	1550.06	85.6905	1911.23	32.3956	903.33		108120	570795	36444.4	237449	29309.3	213603		103.879	81478.6	38.8002	33112.4	29.7355	28379.4		1.04	35.86					0.0139773	0.94466	0.0163931	0.896522	0.045038	1.02139	0.0265741	0.61354			0.264837					0.21001	0.928718	0.01	0.298339	0.337886	0.559063
5182.27	4901.93	537.994	865.818	509.564	938.006	150.454	239.845		222767	162145	115545	83704.9	91512.6	61425.5		3902.43	423.875	2736.52	272.846	2312.14	217.687		1.04	1.04					0.229586	0.626934	0.188537	0.391801	0.233691	0.472253	0.155554	0.218967			0.0769563					0.51781	0.968051	0.006431	0.511605	0.01	0.009123
4418.01	15496.2	523.419	1854.63	376.747	1259.73	473.33	1018.61		126418	501720	56130.2	203775	46411.7	174855		1476.43	8835.32	947.218	5503.78	853.314	4916		1.04	1.04					0.307592	0.226191	0.183079	0.189621	0.349228	0.157114	0.175008	0.114148			0.152453					0.27595	0.934571	0.01	0.206669	0.01	0.271078
4848.97	3657.11	151.628	132.832	155.469	609.48	132.533	52.241		156956	105908	49260.6	34805.8	44889.8	32774.5		3032.03	1007.11	1578.94	469.317	1458.28	416.655		1.04	1.04					0.204818	0.061662	0.190188	0.0344121	0.325149	0.0316144	0.282174	0.100196								0.119109	0.677016	0.01	0.01	0.340665	0.135156
12075.1	8223.22	1402.1	197.539	1571.9	411.334	1432.89	20		757265	179283	351083	46990.2	295609	40975.4		17458.9	2624.91	9705.76	1262.71	7422.39	932.049		1.04	1.04					0.0983939	0.191759	0.258347	0.120493	0.158944	0.132478	0.164621									0.052162	0.155192	0.01	0.01	0.067182	0.364417
3348.97	10700.8	277.547	1234.29	293.188	2409.75	145.364	428.344		315223	413049	94594.1	153542	71791	138404		2316.74	9216.11	1322.11	5007.31	1226.55	4134.84		1.04	41.25					0.302626		0.390052		0.375289		0.373649									0.4226		0.01		0.14222
6376.4	9672.84	766.088	861.507	563.6	422.323	344.205	324.131		166730	346167	71130.1	126217	54550.4	110676		19966.6	31436.5	15124.2	13782.2	12268.5	11520.4		1.04	1.04					0.119708		0.189526		0.154718		0.167981									0.405924		0.01		0.334815
8999.25	8166.03	489.339	938.885	688.078	816.162	233.561	715.399		305235	270964	123963	94819.2	113001	90412		9342.44	8946.27	7136.72	4164.91	6284.49	3355.57		1.04	1.04					0.15783		0.246061		0.177539		0.2379									0.279168		0.01		0.01
5756.24	3986.79	215.249	183.205	545.243	203.505	115.667	71.3239		191020	125309	76789.9	41426	58213.1	36090.1		1303.05	2908.27	734.609	817.562	502.77	657.065		1.04	1.04					0.207309		0.277323		0.264943		0.302682									0.979252		0.498068		0.885762
11626.4	3123.56	1157.76	524.652	773.626	723.86	1001.78	141.315		420774	91298.8	129953	35501.7	122421	31739.9		5891.66	6446.02	2675.97	3568.68	2481.66	3165.69		1.04	1.04					0.44951		0.328048		0.303144		0.334785									0.951056		0.01		0.720492
3198.51	7444.54	122.87	322.78	193.519	438.089	52.6824	492.09		102162	254093	31803.3	101427	26737.5	93646.4		633.362	15134.3	248.425	8353.18	210.344	7111.82		1.04	1.04					0.0119724		0.0310924		0.0518206		0.294104									0.149437		0.01		0.194035
12460.6	5347.9	575.123	402.869	798.54	461.719	579.354	380.066		276574	123459	110567	42650.4	91685	39130		22548.8	9103.27	9282.77	6630.36	7523.5	2745.07		1.04	1.04					0.0918615		0.079687		0.0911236		0.136008									0.274645		0.01		0.083951
6108.13	1948.4	86.3127	102.17	284.519	102.259	106.446	20		187378	67470	62297.9	20009.2	53941	18946.2		2615.19	7678.55	1753.4	2442.94	1767.71	2231.27		1.04	1.04					0.0879149		0.0505434		0.0928161		0.361486									0.296466		0.01		0.328021
11191.6	11695	208.844	697.142	352.984	796.293	254.415	354.489		214956	497067	70004.2	191170	62989.3	173645		4544.52	11459	2758.21	5712.92	2646.07	3983.78		1.04	1.04					0.0921521		0.0783516		0.0779064		0.708328									0.12865		0.01		0.238963
11705.6	4996.4	877.15	521.977	962.919	786.739	293.188	210.562		308754	161141	105697	81847.1	84091.8	55703		2675.46	2208.64	497.625	1488.92	390.028	941.133		1.04	1.04					0.666179		0.462462		0.57837		0.0771436									0.997032		0.805951		0.041539
2036.13	7790.77	93.5733	1213.7	141.019	1065.85	92.7995	457.97		92281.2	281246	26987.1	107078	23725.9	91952.5		3450.2	6465.15	769.134	3930.39	837.508	3710.81		1.04	13.15					0.084872		0.0736307		0.0579631											0.502831		0.01		0.303167
9888.55	6669.85	907.962	527.843	698.035	537.253	435.26	180.441		519947	116091	142960	47942.4	108654	45972.4		6420.51	8005.63	2496.72	6459.1	1958.95	4869.4		1.04	1.04
6761.75	3680.54	344.843	94.304	380.608	137.253	283.05	100.503		195921	71474.1	87455.3	26564.8	80303.7	24037.2		9115.07	6638.69	3753.93	1134.21	3530.71	1004.65		1.04	1.04
6096.77	5931.96	469.45	298.279	318.83	416.363	87.0611	133.796		139847	136296	60547	54420.1	47572.6	44211.8		6123.22	1312.18	6427.29	677.456	4373.03	614.376		1.04	1.04
6904.87	18737.6	795.79	5419.53	714.906	4193.81	347.908	3747.39		494794	1.12357e+06	238176	485759	180547	407856		6019.15	39872.1	2517.37	31320.9	2027.06	25830.3		1.04	45.68
7758.57	12845.7	530.882	1603.93	556.968	1342.4	213.904	785.839		235156	508566	99961.3	204715	85621.2	197865		10156.5	16792.5	2634.45	7003.21	4930.31	6641.64		1.04	11.04
1449.2	8329.87	20	820.585	20	1236.86	20	569.039		68975.4	187265	23448.4	68701.3	20726.8	59302.3		1125.5	4362.71	355.451	1523.48	343.085	1316.17		1.04	1.04
12359.4	12984	1510.42	2306.77	822.959	1388.83	1014.82	1446.23		454443	400762	149633	184067	140691	144591		7170.9	30476	5236.45	26242.3	4163.31	13223.3		1.04	49.55
298.899		20		20		20			92303.7		36302		31963.2			317.909		248.079		193.358			1.04
5809.3		531.856		379.792		167.029			287054		106602		96832.5			6907.25		4643.84		4413.94			1.04
6570.24		1521.87		1114.93		246.309			588494		225407		204163			5827.43		3667.67		2992.03			1.04
1496.27		450.258		354.183		34.7748			96533.7		33757.8		32212.6			800.967		369.634		334.084			1.04
4458		762.518		1110.29		110.543			207152		84279.2		71001.4			11057.7		5411.72		4190.19			1.04
2295.97		114.597		241.302		48.3284			216021		86980.7		69892.7			1553.66		951.087		816.891			1.04
2090.61		228.587		471.212		50.3995			92035		35512.5		31002.1			424.451		211.41		210.273			1.04
3505.65		141.683		316.575		38.5968			317512		109078		93671.7			993.429		424.353		390.787			1.04
4808.63		387.493		494.369		473.33			158340		66288.6		61688.1			1456.43		663.421		586.17			1.04
3212.12		110.641		106.671		20			192192		76454		64743.3			2368.01		981.544		1115.7			1.04
3793.74		465.926		334.297		174.716			220317		95514.3		82484.4			3905.24		2462.49		2117.49			1.04
4463.69		596.783		614.455		110.527			183327		85752.9		66943.3			5774.13		2473.97		2359.73			1.04
5627.01		442.75		420.527		116.127			224233		108813		84702.7			6475.29		3543.26		2822.18			1.04
2649.53		68.8639		74.6536		33.6129																	1.04
3735.98		1349.61		192.967		57.6027																	1.04
1797.07		174.538		78.1875		20																	1.04

## Sheet: Figure 2
Figure 2a																		Figure 2b																	Figure 2c					Figure 2d
Neutralising activity of plasma (FRNT50)																		Trajectories of neutralising activity of plasma (FRNT50)																	Nucleocapsid-specific IgG in plasma (BAU/ml)					Spike-specific IgG in plasma (AU/ml)
Ancestral				BA.1				BA.2				BA.5						Ancestral				BA.1				BA.2				BA.5										Ancestral				BA.2				BA.5
Naïve		Prev-inf		Naïve		Prev-inf		Naïve		Prev-inf		Naïve		Prev-inf				Naïve		Prev-inf		Naïve		Prev-inf		Naïve		Prev-inf		Naïve		Prev-inf			Naïve		Prev-inf			Naïve		Prev-inf		Naïve		Prev-inf		Naïve
Pre-omicron	Post-omicron	Pre-omicron	Post-omicron	Pre-omicron	Post-omicron	Pre-omicron	Post-omicron	Pre-omicron	Post-omicron	Pre-omicron	Post-omicron	Pre-omicron	Post-omicron	Pre-omicron	Post-omicron		Participant ID	Pre-omicron	Post-omicron	Pre-omicron	Post-omicron	Pre-omicron	Post-omicron	Pre-omicron	Post-omicron	Pre-omicron	Post-omicron	Pre-omicron	Post-omicron	Pre-omicron	Post-omicron	Pre-omicron	Post-omicron		Pre-omicron	Post-omicron	Pre-omicron	Post-omicron		Pre-omicron	Post-omicron	Pre-omicron	Post-omicron	Pre-omicron	Post-omicron	Pre-omicron	Post-omicron	Pre-omicron	Post-omicron
1849.6	9103.28	2615.68	4757.76	323.025	5908.4	20	330.705	510.673	3665.48	385.089	888.47	20	1881.5	20	71.4799		P001			2615.68	4757.76			20	330.705			385.089	888.47			20	71.4799		1.04	170.06	1.04	226.38		70770.4	386910	37952.8	66407.4	23869.2	196038	15091.5	36009	21287.1	153723
1318.82	12840.9	3233.26	12460.6	31.4267	4914.27	373.547	460.769	276.56	2502.97	546.787	640.001	20	969.887	330.439	262.35		P002			3233.26	12460.6			373.547	460.769			546.787	640.001			330.439	262.35		1.04	182.38	1.04	405.45		133565	937404	174903	76164.7	37371.1	483146	75573.9	28573.1	33335.5	314842
8623.65	11117.5	6080.2	11032.5	1669.08	3630.02	638.868	1099.96	1962.05	2171.87	942.169	735.78	1708.85	2532.92	445.821	460.616		P003			6080.2	11032.5			638.868	1099.96			942.169	735.78			445.821	460.616		1.04	56.96	19.51	362.34		375923	498545	321164	67977.4	194912	272218	113027	46027.1	170845	235135
3498.4	7695.57	9415.79	11801.1	320.141	2783.11	725.918	1098.27	884.885	1635.91	630.993	1006.63	115.431	799.976	808.788	2076.12		P004			9415.79	11801.1			725.918	1098.27			630.993	1006.63			808.788	2076.12		1.04	19.55	22.67	884.33		145177	185180	200274	212044	67484.7	152640	81298.1	101322	62500	130952
6773.75	7725.16	2027.21	9867.68	522.881	3088.75	90.5006	364.376	837.712	4555.38	108.481	486.622	370.089	2042.02	57.1378	349.095		P005			2027.21	9867.68			90.5006	364.376			108.481	486.622			57.1378	349.095		1.04	67.17	8.94	449.46		206506	360144	97231.3	71249.9	96688.2	287283	41720.6	33553.8	90196.2	204301
7809.2	12790.8	6752.71	6116.86	520.847	3726.27	826.938	542.432	231.513	1995.72	981.983	1048.27	82.6182	625.379	456.321	665.259		P006			6752.71	6116.86			826.938	542.432			981.983	1048.27			456.321	665.259		1.04	108.18	28.36	492.49		593083	923812	224094	151220	187577	326884	81602.6	61998.8	157186	210501
1996.3	11054.3	3666.92	3009.38	223.113	4172.71	322.812	613.672	108.817	2076.98	364.843	320.877	20	1567.27	112.424	182.48		P007			3666.92	3009.38			322.812	613.672			364.843	320.877			112.424	182.48		1.04	55.38	1.04	240.92		205999	625486	65776.8	36633.7	62600.5	423282	26700.7	21906.3	53338.5	285640
9636.85	16626.6	7653.59	5978.79	944.071	2425.66	281.84	110.538	614.129	2342.23	288.639	179.484	512.076	2223.53	210.955	173.465		P008			7653.59	5978.79			281.84	110.538			288.639	179.484			210.955	173.465		1.04	216.08	12.92	353.8		380334	221168	131207	90520.3	179238	169681	47320.7	37377.6	164852	155608
4403.98	15184.6	4192	5393.88	300.805	5198.17	453.216	1865.63	191.771	3919.77	162.672	590.329	223.676	2378.14	106.311	741.48		P009			4192	5393.88			453.216	1865.63			162.672	590.329			106.311	741.48		1.04	44.87	1.04	325.93		176106	768050	92443.5	109434	68372.3	369771	32003.3	33482.5	58118.8	285307
3064.51	13567.6	4301.83	4580.73	219.642	2933.63	397.764	583.358	129.15	1417.45	65.4653	202.44	36.7714	937.001	26.4028	124.528		P010			4301.83	4580.73			397.764	583.358			65.4653	202.44			26.4028	124.528		1.04	29.42	1.04	121.78		471835	2.24945e+06	84822	84898.1	142490	768164	37157.1	38316	125636	633078
5028.22	11865	8219.09	6205.07	592.916	3614.1	554.203	980.489	766.112	4179.12	471.276	368.314	222.988	2259.06	435.357	276.211		P011			8219.09	6205.07			554.203	980.489			471.276	368.314			435.357	276.211		1.04	26.41	10.73	300.329		158557	538328	132277	69948.9	74030.7	303542	53409.9	26667.6	52500.8	179467
2104.39	16442.8	9345.75	4960.22	243.123	8295.94	617.472	146.112	233.356	6522.97	1108.77	211.266	286.251	6151.19	605.552	259.761		P012			9345.75	4960.22			617.472	146.112			1108.77	211.266			605.552	259.761		1.04	18.12	1.04	751.81		110001	583551	215716	74598.5	48657	417786	78482.1	28491.7	42204.4	330470
6657.03	14994.6	21173.4	19236.7	615.512	3555.51	2852.41	2584.14	583.823	2422.48	3707.23	3875.37	258.699	1919.13	2689.9	3122.46		P013			21173.4	19236.7			2852.41	2584.14			3707.23	3875.37			2689.9	3122.46		1.04	12.94	16.58	167.402		321708	537290	761750	372998	131011	294712	324006	165701	87885.6	158024
1852.6	4395.55	14273.1	9862.17	85.0648	686.559	1081.05	826.655	64.4221	478.644	1368.47	1126.79	20	133.547	1291.77	1588.32		P014			14273.1	9862.17			1081.05	826.655			1368.47	1126.79			1291.77	1588.32		1.04	1.04	1.04	1835.1		141015	571425	364274	130285	64187.6	322315	175428	61589.5	39107.6	167104
1234.73	11004.9	16073.4	14644.4	255.682	5317.46	1550.06	2619.58	85.6905	3680.89	1911.23	2379.5	32.3956	512.472	903.33	1628.94		P015			16073.4	14644.4			1550.06	2619.58			1911.23	2379.5			903.33	1628.94		1.04	19.03	35.86	1113.95		108120	760723	570795	250188	36444.4	400832	237449	102799	29309.3	236248
5182.27	11153.3	4901.93	13376.8	537.994	3837.45	865.818	4465.69	509.564	2610.29	938.006	3157.92	150.454	1682.46	239.845	737.551		P016			4901.93	13376.8			865.818	4465.69			938.006	3157.92			239.845	737.551		1.04	24.85	1.04	15.76		222767	522884	162145	220156	115545	304560	83704.9	127483	91512.6	200134
4418.01	8384.2	15496.2	9924.94	523.419	1335.9	1854.63	838.053	376.747	1505.8	1259.73	747.059	473.33	488.865	1018.61	442.85		P017			15496.2	9924.94			1854.63	838.053			1259.73	747.059			1018.61	442.85		1.04	13.4	1.04	274.965		126418	203046	501720	145314	56130.2	97113	203775	65122.9	46411.7	71167.3
4848.97	10008.2	3657.11	6318.02	151.628	2106.83	132.832	1753.55	155.469	901.354	609.48	2080.51	132.533	765.697	52.241	758.294		P018			3657.11	6318.02			132.832	1753.55			609.48	2080.51			52.241	758.294		1.04	17.44	1.04	560.76		156956	475941	105908	242470	49260.6	159679	34805.8	93854.2	44889.8	129806
12075.1	17206.8	8223.22	7335.7	1402.1	6467.98	197.539	422.686	1571.9	3156.02	411.334	319.13	1432.89	2693.68	20	20		P019			8223.22	7335.7			197.539	422.686			411.334	319.13			20	20		1.04	36.47	1.04	1198.03		757265	636184	179283	125689	351083	227270	46990.2	35586.8	295609	200105
3348.97	12164.1	10700.8	5369.06	277.547	1713.17	1234.29	1123.65	293.188	2341.61	2409.75	2110.92	145.364	755.799	428.344	199.87		P020			10700.8	5369.06			1234.29	1123.65			2409.75	2110.92			428.344	199.87		1.04	36.62	41.25	454.95		315223	269169	413049	201905	94594.1	99223.2	153542	70972.6	71791	55254.2
6376.4	17499.4	9672.84	12501.2	766.088	4664.1	861.507	1534.15	563.6	3749.74	422.323	2831.64	344.205	2895.6	324.131	760.104		P021			9672.84	12501.2			861.507	1534.15			422.323	2831.64			324.131	760.104		1.04	1.04	1.04	351.86		166730	358628	346167	308102	71130.1	186618	126217	147023	54550.4	114931
8999.25	10355.3	8166.03	9864.97	489.339	3574.67	938.885	2090.01	688.078	3973.14	816.162	2241.1	233.561	1889.6	715.399	1700.49		P023			8166.03	9864.97			938.885	2090.01			816.162	2241.1			715.399	1700.49		1.04	20.35	1.04	559.57		305235	329111	270964	249916	123963	142810	94819.2	86278.4	113001	122318
5756.24	10058.8	3986.79	3790.62	215.249	612.9	183.205	110.982	545.243	1200.02	203.505	589.409	115.667	235.225	71.3239	50.4103		P024			3986.79	3790.62			183.205	110.982			203.505	589.409			71.3239	50.4103		1.04	14.74	1.04	54.9459		191020	285814	125309	95961.6	76789.9	126728	41426	32872.1	58213.1	78037.3
11626.4	6148.95	3123.56	3247.94	1157.76	662.999	524.652	415.38	773.626	390.705	723.86	316.086	1001.78	744.33	141.315	214.599		P025			3123.56	3247.94			524.652	415.38			723.86	316.086			141.315	214.599		1.04	68.01	1.04	234.472		420774	208515	91298.8	130200	129953	55293.8	35501.7	51489.7	122421	55937.9
3198.51	13882.9	7444.54	8177.48	122.87	2548.25	322.78	1665.26	193.519	1867.35	438.089	1028.96	52.6824	956.809	492.09	925.848		P026			7444.54	8177.48			322.78	1665.26			438.089	1028.96			492.09	925.848		1.04	49.88	1.04	576.5		102162	293729	254093	284097	31803.3	141390	101427	114630	26737.5	102329
12460.6	10401.1	5347.9	3858.17	575.123	491.43	402.869	856.999	798.54	410.226	461.719	918.884	579.354	608.774	380.066	444.359		P027			5347.9	3858.17			402.869	856.999			461.719	918.884			380.066	444.359		1.04	169.06	1.04	306.476		276574	181729	123459	196775	110567	66725.2	42650.4	70437.3	91685	59680.1
6108.13	8471.89	1948.4	3228.3	86.3127	780.517	102.17	918.01	284.519	848.358	102.259	937.608	106.446	423.997	20	309.323		P028			1948.4	3228.3			102.17	918.01			102.259	937.608			20	309.323		1.04	1.04	1.04	292.54		187378	264343	67470	120057	62297.9	96973.2	20009.2	34484.8	53941	76417.4
11191.6	13836.9	11695	10565.9	208.844	1644.9	697.142	1825.9	352.984	1233.41	796.293	1938.43	254.415	1114.66	354.489	410.58		P029			11695	10565.9			697.142	1825.9			796.293	1938.43			354.489	410.58		1.04	105.29	1.04	514.85		214956	261946	497067	520719	70004.2	130763	191170	191029	62989.3	101581
11705.6	5166.24	4996.4	5257.56	877.15	652.515	521.977	559.215	962.919	492.861	786.739	1423.64	293.188	329.081	210.562	364.465		P030			4996.4	5257.56			521.977	559.215			786.739	1423.64			210.562	364.465		1.04	1263.08	1.04	743.25		308754	86507.8	161141	85313.9	105697	31800.1	81847.1	43180.7	84091.8	24442.9
2036.13	12679.6	7790.77	8161.35	93.5733	1158.28	1213.7	1773.98	141.019	1799.2	1065.85	2109.48	92.7995	1175.32	457.97	749.891		P031			7790.77	8161.35			1213.7	1773.98			1065.85	2109.48			457.97	749.891		1.04	24.08	13.15	489.21		92281.2	296071	281246	242753	26987.1	125192	107078	120969	23725.9	102855
9888.55	20086	6669.85	9179.8	907.962	5917.28	527.843	731.377	698.035	7560.91	537.253	713.115	435.26	3964.5	180.441	303.061		P032			6669.85	9179.8			527.843	731.377			537.253	713.115			180.441	303.061		1.04	15.26	1.04	747.77		519947	1.22614e+06	116091	150742	142960	487300	47942.4	73138.4	108654	302827
6761.75	15772.8	3680.54	7838.69	344.843	3061.18	94.304	660.551	380.608	2370.76	137.253	1117.47	283.05	3351.36	100.503	235.997		P033			3680.54	7838.69			94.304	660.551			137.253	1117.47			100.503	235.997		1.04	48.29	1.04	1000.83		195921	583044	71474.1	133639	87455.3	218879	26564.8	67999.7	80303.7	193540
6096.77	9221.56	5931.96	7184.61	469.45	3431.12	298.279	610.759	318.83	1132.93	416.363	662.423	87.0611	2299.02	133.796	251.603		P034			5931.96	7184.61			298.279	610.759			416.363	662.423			133.796	251.603		1.04	1.04	1.04	24.61		139847	323802	136296	115257	60547	131798	54420.1	56002.8	47572.6	112854
6904.87	6949.15	18737.6	17677.2	795.79	1643.05	5419.53	6712.05	714.906	1634.03	4193.81	4538.83	347.908	982.642	3747.39	2367.86		P035			18737.6	17677.2			5419.53	6712.05			4193.81	4538.83			3747.39	2367.86		1.04	11.62	45.68	3180.16		494794	471175	1.12357e+06	924276	238176	198492	485759	379450	180547	158242
7758.57	15175.2	12845.7	9752.32	530.882	4396.37	1603.93	1096.7	556.968	4530.93	1342.4	764.82	213.904	1813.1	785.839	511.022		P036			12845.7	9752.32			1603.93	1096.7			1342.4	764.82			785.839	511.022		1.04	25.22	11.04	971.82		235156	842794	508566	337526	99961.3	420374	204715	135239	85621.2	315250
1449.2	8323.78	8329.87	5097.15	20	1444.65	820.585	1676.6	20	761.507	1236.86	1320.09	20	933.188	569.039	931.591		P037			8329.87	5097.15			820.585	1676.6			1236.86	1320.09			569.039	931.591		1.04	48.54	1.04	29.28		68975.4	749035	187265	91055.6	23448.4	270561	68701.3	39251.6	20726.8	250512
12359.4	17141.2	12984	13000.3	1510.42	10994.8	2306.77	1435.48	822.959	5068.68	1388.83	1946.17	1014.82	2035.41	1446.23	1357.91		P038			12984	13000.3			2306.77	1435.48			1388.83	1946.17			1446.23	1357.91		1.04	1.04	49.55	529.55		454443	1.53898e+06	400762	384077	149633	640179	184067	174909	140691	475847
298.899	8770.6			20	1286.11			20	1686.2			20	515.7				P039	1849.6	9103.28			323.025	5908.4			510.673	3665.48			20	1881.5				1.04	1.04				92303.7	809139			36302	370651			31963.2	255368
5809.3	7678.57			531.856	2221.17			379.792	1828.21			167.029	602.759				P040	1318.82	12840.9			31.4267	4914.27			276.56	2502.97			20	969.887				1.04	39.54				287054	379585			106602	174699			96832.5	147617
6570.24	13599			1521.87	5627.27			1114.93	3971.37			246.309	1270.13				P041	8623.65	11117.5			1669.08	3630.02			1962.05	2171.87			1708.85	2532.92				1.04	61.53				588494	1.02969e+06			225407	471821			204163	383653
1496.27	7441.95			450.258	4998.24			354.183	2709.69			34.7748	721.434				P042	3498.4	7695.57			320.141	2783.11			884.885	1635.91			115.431	799.976				1.04	1.04				96533.7	520594			33757.8	219353			32212.6	185573
4458	10641.7			762.518	2950.81			1110.29	2709.52			110.543	1143.45				P043	6773.75	7725.16			522.881	3088.75			837.712	4555.38			370.089	2042.02				1.04	74.94				207152	416271			84279.2	210982			71001.4	178580
2295.97	10819.8			114.597	3203.62			241.302	3257.26			48.3284	910.692				P044	7809.2	12790.8			520.847	3726.27			231.513	1995.72			82.6182	625.379				1.04	1.04				216021	541526			86980.7	264390			69892.7	182107
2090.61	8107.11			228.587	4615.65			471.212	3733.95			50.3995	947.651				P045	1996.3	11054.3			223.113	4172.71			108.817	2076.98			20	1567.27				1.04	18.02				92035	407776			35512.5	181457			31002.1	136057
3505.65	5512.53			141.683	495.967			316.575	906.539			38.5968	282.455				P046	9636.85	16626.6			944.071	2425.66			614.129	2342.23			512.076	2223.53				1.04	30.24				317512	415513			109078	162206			93671.7	120979
4808.63	8859.16			387.493	1987.46			494.369	1490.58			473.33	681.866				P047	4403.98	15184.6			300.805	5198.17			191.771	3919.77			223.676	2378.14				1.04	85.24				158340	158332			66288.6	99592.3			61688.1	78075.3
3212.12	11497.9			110.641	3130.61			106.671	2276.53			20	749.131				P048	3064.51	13567.6			219.642	2933.63			129.15	1417.45			36.7714	937.001				1.04	19.24				192192	673594			76454	277835			64743.3	170467
3793.74	11341.4			465.926	2129.12			334.297	1627.46			174.716	1451.36				P049	5028.22	11865			592.916	3614.1			766.112	4179.12			222.988	2259.06				1.04	1.04				220317	351686			95514.3	172769			82484.4	163782
4463.69	8700.34			596.783	1522.06			614.455	696.148			110.527	842.84				P050	2104.39	16442.8			243.123	8295.94			233.356	6522.97			286.251	6151.19				1.04	18.65				183327	250604			85752.9	135673			66943.3	109986
5627.01	11141.3			442.75	3649.72			420.527	2289.33			116.127	478.947				P051	6657.03	14994.6			615.512	3555.51			583.823	2422.48			258.699	1919.13				1.04	36.13				224233	581520			108813	266183			84702.7	209622
2649.53	7362.09			68.8639	1772			74.6536	1024.38			33.6129	635.373				P052	1852.6	4395.55			85.0648	686.559			64.4221	478.644			20	133.547				1.04	1.04
3735.98	4264			1349.61	1156.63			192.967	416.631			57.6027	281.493				P053	1234.73	11004.9			255.682	5317.46			85.6905	3680.89			32.3956	512.472				1.04	1.04
1797.07	6886.61			174.538	3129.23			78.1875	1289.18			20	238.553				P054	5182.27	11153.3			537.994	3837.45			509.564	2610.29			150.454	1682.46				1.04	1.04
																	P055	4418.01	8384.2			523.419	1335.9			376.747	1505.8			473.33	488.865
																	P056	4848.97	10008.2			151.628	2106.83			155.469	901.354			132.533	765.697
																	P057	12075.1	17206.8			1402.1	6467.98			1571.9	3156.02			1432.89	2693.68
																	P058	3348.97	12164.1			277.547	1713.17			293.188	2341.61			145.364	755.799
																	P059	6376.4	17499.4			766.088	4664.1			563.6	3749.74			344.205	2895.6
																	P060	8999.25	10355.3			489.339	3574.67			688.078	3973.14			233.561	1889.6
																	P061	5756.24	10058.8			215.249	612.9			545.243	1200.02			115.667	235.225
																	P062	11626.4	6148.95			1157.76	662.999			773.626	390.705			1001.78	744.33
																	P063	3198.51	13882.9			122.87	2548.25			193.519	1867.35			52.6824	956.809
																	P065	12460.6	10401.1			575.123	491.43			798.54	410.226			579.354	608.774
																	P066	6108.13	8471.89			86.3127	780.517			284.519	848.358			106.446	423.997
																	P067	11191.6	13836.9			208.844	1644.9			352.984	1233.41			254.415	1114.66
																	P068	11705.6	5166.24			877.15	652.515			962.919	492.861			293.188	329.081
																	P069	2036.13	12679.6			93.5733	1158.28			141.019	1799.2			92.7995	1175.32
																	P070	9888.55	20086			907.962	5917.28			698.035	7560.91			435.26	3964.5
																	P073	6761.75	15772.8			344.843	3061.18			380.608	2370.76			283.05	3351.36
																	P074	6096.77	9221.56			469.45	3431.12			318.83	1132.93			87.0611	2299.02
																	P075	6904.87	6949.15			795.79	1643.05			714.906	1634.03			347.908	982.642
																	P076	7758.57	15175.2			530.882	4396.37			556.968	4530.93			213.904	1813.1
																	P077	1449.2	8323.78			20	1444.65			20	761.507			20	933.188
																	P078	12359.4	17141.2			1510.42	10994.8			822.959	5068.68			1014.82	2035.41
																	P079	298.899	8770.6			20	1286.11			20	1686.2			20	515.7
																	P080	5809.3	7678.57			531.856	2221.17			379.792	1828.21			167.029	602.759
																	P081	6570.24	13599			1521.87	5627.27			1114.93	3971.37			246.309	1270.13
																	P082	1496.27	7441.95			450.258	4998.24			354.183	2709.69			34.7748	721.434
																	P083	4458	10641.7			762.518	2950.81			1110.29	2709.52			110.543	1143.45
																	P084	2295.97	10819.8			114.597	3203.62			241.302	3257.26			48.3284	910.692
																	P085	2090.61	8107.11			228.587	4615.65			471.212	3733.95			50.3995	947.651
																	P086	3505.65	5512.53			141.683	495.967			316.575	906.539			38.5968	282.455
																	P087	4808.63	8859.16			387.493	1987.46			494.369	1490.58			473.33	681.866
																	P088	3212.12	11497.9			110.641	3130.61			106.671	2276.53			20	749.131
																	P089	3793.74	11341.4			465.926	2129.12			334.297	1627.46			174.716	1451.36
																	P090	4463.69	8700.34			596.783	1522.06			614.455	696.148			110.527	842.84
																	P091	5627.01	11141.3			442.75	3649.72			420.527	2289.33			116.127	478.947
																	P092	2649.53	7362.09			68.8639	1772			74.6536	1024.38			33.6129	635.373
																	P093	3735.98	4264			1349.61	1156.63			192.967	416.631			57.6027	281.493
																	P094	1797.07	6886.61			174.538	3129.23			78.1875	1289.18			20	238.553
[truncated: 14 more columns]

## Sheet: Figure 3
Figure 3a																	Figure 3b						Figure 3c
Spike-specific sIgA in nasal lining fluid (AUC)																	Nucleocapsid-specific sIgA in nasal lining fluid pre-omicron (AUC)						Surrogate neutralizing activity of nasal lining fluid (% ACE2 inhibition)
Ancestral				BA.1				BA.2				BA.4											Ancestral				BA.2				BA.5
Naïve		Prev-inf		Naïve		Prev-inf		Naïve		Prev-inf		Naïve		Prev-inf			Naïve		Prev-inf				Naïve		Prev-inf		Naïve		Prev-inf		Naïve		Prev-inf
Pre-omicron	Post-omicron	Pre-omicron	Post-omicron	Pre-omicron	Post-omicron	Pre-omicron	Post-omicron	Pre-omicron	Post-omicron	Pre-omicron	Post-omicron	Pre-omicron	Post-omicron	Pre-omicron	Post-omicron		Pre-omicron	Post-omicron	Pre-omicron	Post-omicron			Pre-omicron	Post-omicron	Pre-omicron	Post-omicron	Pre-omicron	Post-omicron	Pre-omicron	Post-omicron	Pre-omicron	Post-omicron	Pre-omicron	Post-omicron
0.463102	7.16074	0.130442	0.465294	0.401359	5.40825	0.115619	0.264703	0.324963	4.6127	0.025199	0.372289	0.352319	5.409	0.100928	0.383975		1.20871	1.75172	0.0360373	0.0639145			0.693125	0.890136	0.262097	0.509071	0.01	0.483363	0.01	0.209742	0.03892	0.01	0.489755	0.709131
0.138885	0.779298	0.183083	1.09766	0.101018	0.898757	0.089456	0.623243	0.0768049	0.483811	0.108645	0.958784	0.11974	0.548811	0.158789	0.532201		0.114392	0.115102	0.299386	0.483213			0.733557	0.747702	0.887243	0.88312	0.110226	0.215026	0.246215	0.438759	0.01	0.187785	0.672152	0.571551
1.16972	9.95425	0.131861	0.554105	0.84463	8.64518	0.0570406	0.346514	0.990103	8.91098	0.0793943	0.452058	1.09896	6.60117	0.0510834	0.296222		0.312399	0.714199	0.105187	0.0899595			0.996232	0.984022	0.344087	0.613765	0.836194	0.750623	0.01	0.01	0.046945	0.01	0.01	0.37392
0.244355	15.66	0.0899512	0.254817	0.225	10.9262	0.0509946	0.110386	0.114012	12.8037	0.0418662	0.224211	0.228387	9.82748	0.2755	0.132945		0.0423375	0.0814023	0.178472	0.552684			0.933642	0.475121	0.741632	0.140004	0.5746	0.01	0.01	0.01	0.327433	0.102642	0.900393	0.197963
0.245867	1.07216	0.496705	10.5524	0.118571	0.555541	0.174115	6.04242	0.159492	1.12043	0.204866	4.93314	0.183301	0.736004	1.28631	4.25222		0.156666	0.583211	0.148961	0.488195			0.722932	0.780908	0.959736	0.945381	0.023264	0.30156	0.294657	0.498013	0.620662	0.020243	0.05708	0.788848
0.371944	3.66396	2.24097	27.5874	0.226153	2.84546	1.45401	18.6592	0.274354	4.25295	1.47931	23.0463	0.295739	3.36337	0.132485	19.7477		0.127184	0.0840785	0.142384	1.66134			0.445594	0.984044	0.961627	0.996807	0.01	0.778058	0.216304	0.985505	0.025713	0.096064	0.165548	0.048888
0.314178	0.954572	0.278367	15.8812	0.2557	0.735829	0.104425	11.6668	0.200113	0.727416	0.116334	12.3177	0.167616	0.455606	0.147343	12.1143		0.101382	0.12599	0.0949032	0.156397			0.396287	0.27108	0.76897	0.967907	0.01	0.01	0.01	0.711648	0.396469	0.626625	0.01	0.608524
0.713563	2.74911	0.262711	1.50241	0.330073	1.1975	0.111786	0.581775	0.634974	1.29179	0.144273	0.895678	0.32153	1.08435	0.119105	1.01935		0.284002	5.01339	0.087042	0.524246			0.967687	0.510714	0.884154	0.635525	0.454625	0.035981	0.07892	0.01	0.240705	0.553356	0.01	0.445402
0.174839	3.13086	0.125687	5.77045	0.115907	1.7038	0.0947408	4.19896	0.148533	2.45251	0.141296	4.18649	0.0736248	1.81566	0.192713	4.40267		0.196536	0.89716	0.286545	0.330487			0.956905	0.996775	0.335524	0.973114	0.186385	0.924741	0.01	0.753322	0.345959	0.250853	0.01	0.01
0.0951497	2.04182	0.156948	2.03684	0.0655764	1.50259	0.127746	1.34459	0.103216	2.49162	0.154002	1.23461	0.100082	1.86242	0.142312	1.1311		0.1472	0.220645	0.12564	0.538087			0.764182	0.97839	0.291017	0.272064	0.01	0.609094	0.01	0.01	0.276167	0.179411	0.331692	0.105539
2.60113	15.0226	0.455194	8.05425	3.00915	6.08773	0.170009	6.39404	1.9636	12.5828	0.170544	6.09609	5.53377	9.53667	0.152242	6.43382		0.0967983	4.19129	0.12707	0.345593			0.775069	0.992858	0.904055	0.876133	0.227381	0.868337	0.01	0.253971	0.01	0.295408	0.154915	0.030533
0.0548213	3.78381	0.216624	4.66108	0.0271932	2.01755	0.165554	1.75242	0.0392166	2.36924	0.163738	2.94375	0.051112	1.94421	0.0929931	1.55606		0.164271	0.496335	0.163813	0.688351			0.785816	0.997804	0.781726	0.255173	0.005401	0.972473	0.01	0.01	0.20555	0.223856	0.091834	0.574843
0.155132	2.71468	0.102609	6.81304	0.129148	2.23104	0.0671041	2.44028	0.203313	2.43682	0.069767	5.39935	0.186434	1.82427	0.11226	4.43486		0.0967658	0.31839	0.152123	0.300502			0.397765	0.986838	0.813682	0.933104	0.01	0.658078	0.065219	0.67774	0.01	0.884321	0.115974	0.367257
0.245436	1.86976	0.218353	1.82401	0.128155	1.37774	0.198117	0.753847	0.192621	1.91862	0.150804	1.24453	0.218174	1.52867	0.756452	1.76697		0.0980104	0.57606	2.34096	0.104825			0.731977	0.49153	0.270787	0.307928	0.008529	0.229862	0.01	0.01	0.014663	0.019569	0.314063	0.301933
0.0139773	1.4288	0.94466	1.61	0.0163931	1.72219	0.896522	1.16052	0.045038	1.03913	1.02139	1.50739	0.0265741	0.997685	0.61354	1.29532			0.217889	0.264837	4.55187			0.21001	0.980703	0.928718	0.540745	0.01	0.618817	0.298339	0.01	0.337886	0.592768	0.559063	0.853651
0.229586	5.24595	0.626934	8.84004	0.188537	4.54431	0.391801	6.23897	0.233691	4.89042	0.472253	5.83068	0.155554	4.30102	0.218967	6.25171			0.403644	0.0769563	2.06439			0.51781	0.992286	0.968051	0.973636	0.006431	0.841958	0.511605	0.681334	0.01	0.169533	0.009123	0.351137
0.307592	2.38061	0.226191	1.11366	0.183079	2.01646	0.189621	0.547258	0.349228	2.17797	0.157114	0.758064	0.175008	1.93241	0.114148	0.732364			0.519855	0.152453	0.396389			0.27595	0.924583	0.934571	0.314683	0.01	0.377314	0.206669	0.01	0.01	0.362992	0.271078	0.141944
0.204818	7.50352	0.061662	2.63455	0.190188	4.93765	0.0344121	1.88424	0.325149	4.1292	0.0316144	2.01042	0.282174	4.21254	0.100196	1.84153			0.290093		0.390381			0.119109	0.929582	0.677016	0.579081	0.01	0.683352	0.01	0.01	0.340665	0.65397	0.135156	0.444864
0.0983939	1.35483	0.191759	12.8739	0.258347	0.590828	0.120493	7.69769	0.158944	0.656708	0.132478	8.62701	0.164621	0.439199		7.93252			0.294358					0.052162	0.998251	0.155192	0.69133	0.01	0.977131	0.01	0.01	0.067182	0.431677	0.364417	0.777564
0.302626	19.0858			0.390052	14.2312			0.375289	13.2661			0.373649	7.52951					0.249553					0.4226	0.943003			0.01	0.599265			0.14222	0.168357
0.119708	4.87086			0.189526	3.43118			0.154718	3.52014			0.167981	2.29714					0.306709					0.405924	0.123471			0.01	0.01			0.334815	0.01
0.15783	2.18535			0.246061	1.0043			0.177539	1.33026			0.2379	0.525562										0.279168	0.847642			0.01	0.511361			0.01	0.16805
0.207309	1.44593			0.277323	0.499837			0.264943	1.00533			0.302682	0.653092										0.979252	0.807219			0.498068	0.278337			0.885762	0.804637
0.44951	3.13341			0.328048	1.53105			0.303144	2.21811			0.334785	0.891881										0.951056	0.980574			0.01	0.590067			0.720492	0.984435
0.0119724	3.80401			0.0310924	2.51354			0.0518206	8.34145			0.294104	9.29181										0.149437	0.722449			0.01	0.246711			0.194035	0.454354
0.0918615	5.15064			0.079687	3.57556			0.0911236	4.14466			0.136008	3.63304										0.274645	0.769829			0.01	0.070659			0.083951	0.688594
0.0879149	4.96019			0.0505434	3.91912			0.0928161	3.85702			0.361486	3.36345										0.296466	0.50618			0.01	0.019943			0.328021	0.655352
0.0921521	5.53817			0.0783516	4.01454			0.0779064	6.6888			0.708328	4.57595										0.12865	0.35315			0.01	0.01			0.238963	0.840378
0.666179	2.93271			0.462462	2.36497			0.57837	2.33662			0.0771436	1.60922										0.997032	0.58691			0.805951	0.01			0.041539	0.812489
0.084872	1.56089			0.0736307	0.959882			0.0579631	1.95312				1.85439										0.502831	0.387933			0.01	0.150529			0.303167	0.59501
																								0.964081				0.417496				0.793671
																								0.973197				0.677471				0.846346

## Sheet: Figure 4
Figure 4a													Figure 4b													Figure 4c
S1-specific IFN-y T cell response (SFU/ml)													S2-specific IFN-y T cell response (SFU/ml)													M+N-specific IFN-y T cell response (SFU/ml)
Ancestral				BA.1				BA.2					Ancestral				BA.1				BA.2
Naïve		Prev-inf		Naïve		Prev-inf		Naïve		Prev-inf			Naïve		Prev-inf		Naïve		Prev-inf		Naïve		Prev-inf			Naïve		Prev-inf
Pre-omicron	Post-omicron	Pre-omicron	Post-omicron	Pre-omicron	Post-omicron	Pre-omicron	Post-omicron	Pre-omicron	Post-omicron	Pre-omicron	Post-omicron		Pre-omicron	Post-omicron	Pre-omicron	Post-omicron	Pre-omicron	Post-omicron	Pre-omicron	Post-omicron	Pre-omicron	Post-omicron	Pre-omicron	Post-omicron		Pre-omicron	Post-omicron	Pre-omicron	Post-omicron
180	177.5	232.5	480	152.5	130	257.5	512.5	145	157.5	285	570		217.5	110	80	182.5	135	112.5	110	165	160	130	80	162.5		2.5	77.5	15	97.5
167.5	110	212.5	120	127.5	70	135	115	115	62.5	135	102.5		235	135	75	50	185	105	87.5	77.5	190	117.5	95	87.5		20.1	27.5	47.5	30.1
67.5	125	167.5	302.5	50	95	157.5	245	37.5	105	192.5	265		67.5	177.5	85	147.5	62.5	117.5	70	195	37.5	120	70	182.5		25	122.5	80.1	205
145	370	55	70	112.5	277.5	52.5	55	130	315	40	60		107.5	182.5	67.5	42.5	75	195	50	55	105	207.5	75	55		17.5	75	37.5	42.5
35	20	1190	852.5	30	32.5	1205	907.5	20	30	1062.5	885		40	52.5	682.5	727.5	42.5	45	707.5	735	42.5	55	657.5	617.5		15	15	30.1	222.5
37.5	42.5	182.5	135	52.5	22.5	182.5	115	17.5	45	180	102.5		47.5	72.5	87.5	100	60	60	75	115	42.5	45	67.5	90		1	25	25	27.5
27.5	120	147.5	155	52.5	110	97.5	120	30	130	97.5	72.5		40	87.5	62.5	125	25	127.5	77.5	90	57.5	142.5	62.5	92.5		1	95	37.5	50.1
85	132.5	390	212.5	107.5	105	430	265	147.5	105	427.5	307.5		245	137.5	212.5	130	452.5	210	172.5	190	282.5	195	205	110		22.5	30.1	105	100.1
20	17.5	217.5	95	7.5	12.5	140	47.5	20	27.5	147.5	72.5		10	10	165	85	1	22.5	160	110	10	25	217.5	77.5		17.5	27.5	40.1	65
125	132.5	1582.5	742.5	180	122.5	1685	652.5	195	102.5	1402.5	750		72.5	55	357.5	140	87.5	52.5	385	160	60	52.5	362.5	112.5		12.5	22.5	105	122.5
60	105	135	50	40	77.5	125	42.5	37.5	57.5	102.5	47.5		65	62.5	80	7.5	42.5	87.5	80	10	45	67.5	65	12.5		10.1	42.5	72.5	60.1
337.5	472.5	67.5	27.5	165	215	87.5	27.5	132.5	192.5	70	32.5		155	205	40	20	165	182.5	30	15	165	197.5	42.5	12.5		1	185	52.5	72.5
60	397.5	110	17.5	72.5	330	97.5	45	72.5	382.5	127.5	20		110	762.5	62.5	12.5	122.5	765	77.5	10	105	790	100	25		7.5	102.5	52.5	15
12.5	105	100	165	12.5	72.5	95	127.5	30	95	82.5	132.5		10	45	100	172.5	12.5	67.5	95	145	12.5	35	135	177.5		1	40.1	7.5	10.1
1	7.5	22.5	112.5	1	1	15	115	1	5	15	87.5		1	12.5	7.5	120	1	17.5	15	107.5	2.5	1	10	87.5		1	2.5	15	212.5
5	37.5	50	52.5	5	20	22.5	27.5	5	50	10	12.5		5	40	22.5	17.5	1	35	55	15	2.5	57.5	25	42.5		2.5	52.5	65	92.5
10	45	135	185	10	82.5	132.5	232.5	22.5	60	117.5	190		92.5	160	72.5	172.5	52.5	122.5	70	190	77.5	155	45	147.5		1	12.5	42.5	117.5
1	1	122.5	317.5	7.5	1	67.5	282.5	1	7.5	57.5	282.5		30	22.5	40	135	15	30	55	110	30	27.5	52.5	112.5		1	7.5	25	140.1
22.5	47.5	520	107.5	22.5	70	455	100	15	57.5	445	95		27.5	62.5	240	30	15	15	242.5	32.5	12.5	37.5	210	37.5		2.5	27.5	102.5	12.5
27.5	35	70	117.5	1	32.5	30	87.5	25	12.5	42.5	100		12.5	45	67.5	100	17.5	17.5	37.5	80	22.5	22.5	37.5	97.5		1	30.1	22.5	60.1
10	7.5	125	137.5	7.5	15	65	132.5	7.5	15	85	130		10	25	75	127.5	10	25	77.5	75	25	10	75	155		5	25	30.1	140.1
50	92.5	617.5	372.5	25	110	410	275	52.5	77.5	507.5	240		80	85	122.5	102.5	70	87.5	95	80	65	85	95	65		2.5	5	310.1	247.5
1	30	17.5	205	1	45	12.5	147.5	1	25	10	87.5		1	22.5	72.5	222.5	1	12.5	35	242.5	1	35	47.5	255		1	12.5	1	65
2.5	30	75	72.5	15	62.5	37.5	92.5	20	25	67.5	55		1	27.5	60	110	12.5	25	82.5	70	17.5	17.5	52.5	85		1	12.5	15	62.5
12.5	40	55	120	7.5	50	90	152.5	15	22.5	42.5	162.5		5	12.5	62.5	102.5	1	20	92.5	102.5	15	32.5	55	105		1	17.5	65	170.1
17.5	145	187.5	87.5	1	115	195	127.5	5	105	220	132.5		12.5	152.5	197.5	132.5	12.5	95	197.5	130	10	112.5	197.5	145		15	37.5	35	102.5
117.5	182.5	27.5	60	37.5	155	25	70	40	172.5	25	70		105	182.5	7.5	20	102.5	177.5	25	32.5	127.5	230	5	57.5		15	447.5	1	5
57.5	57.5	235	692.5	42.5	50	272.5	430	37.5	50	412.5	567.5		15	17.5	47.5	185	22.5	37.5	75	160	35	40	75	170		12.5	17.5	115	250.1
25	90	80.1	50.1	12.5	115	24.6	12.5	20	92.5	21.5	20.1		15	117.5	18.5	20.1	17.5	167.5	24.6	10.1	17.5	92.5	18.5	10.1		22.9	62.5	15.4	7.5
5.71429	30	367.5	415	1	50	257.5	407.5	91.4286	40	317.5	417.5		77.1429	15	985	947.5	17.1429	37.5	952.5	940	137.143	25	867.5	945		1	62.5	150.1	365
132.5	112.5	195	202.5	82.5	95	145	255	75	110	160	217.5		127.5	117.5	205	205	132.5	110	235	240	97.5	95	182.5	265		1	60.1	30.1	57.5
1	20	220	192.5	1	22.5	167.5	122.5	10	47.5	142.5	147.5		15	22.5	100	145	7.5	37.5	112.5	147.5	1	25	155	125		1	20.1	42.5	125
5	97.5			1	100			7.5	82.5				12.5	115			10	77.5			12.5	125				22.5	107.5
92.5	280			92.5	305			102.5	272.5				75	175			57.5	177.5			55	185				1	50.1
75	80			60	77.5			82.5	82.5				30	52.5			25	57.5			47.5	17.5				2.5	37.5
50	87.5			25	67.5			30	92.5				55	122.5			65	135			52.5	162.5				1	67.5
20	137.5			20	135			35	122.5				5	270			12.5	230			20	242.5					95

## Sheet: Figure 6
Figure 6a
Epitope-specific CD8+ T cells (% total CD8s which are epitope-specific)
Spike-specific				Non-spike-specific				CMV-specific		EBV-specific
Naïve		Prev-inf		Naïve		Prev-inf		Pooled		Pooled
Pre-omicron	Post-omicron	Pre-omicron	Post-omicron	Pre-omicron	Post-omicron	Pre-omicron	Post-omicron	Pre-omicron	Post-omicron	Pre-omicron	Post-omicron
0.023823	0.026184	0.006016	0.005636	0.004122	0.206885	0.007	0.019806	0.106896	0.22135	0.0001	0.0001
0.01512	0.070844	0.0001	0.0001	0.013682	0.012175	0.187271	0.421382	0.0001	0.0001	0.0001	0.0001
0.011322	0.04484	0.109788	0.116871	0.003515	0.533085	0.015224	0.083091	0.120991	0.132619	0.000693	0.0001
0.0001	0.009592	0.00796	0.011716	0.00272	0.017693	0.833737	3.24835	0.0001	0.0001	0.0001	0.0001
0.164	0.14	0.006918	0.010166	0.0001	0.0523	0.067	0.609	0.002767	0.00428	0.0001	0.0001
0.0092	0.00461	0.004425	0.00802	0.0001	0.014	0.0994	0.218	1.06656	1.43554	0.0001	0.0001
0.0056	0.0068	0.14267	0.057389	0.0001	0.01289	0.127	0.641	0.0001	0.0001	0.0001	0.0001
0.023	0.026	0.052117	0.04677	0.0001	0.367	0.144631	0.379266	2.10399	2.49005	0.0001	0.0001
0.0037	0.0033	0.040972	0.030839	0.024036	0.521571	0.073799	0.097294	0.110511	0.09725	0.0001	0.0001
0.0277	0.0477	0.032289	0.010283	0.0001	0.0001	0.037017	0.041241	0.0001	0.0001	1.95901	1.86805
0.0066	0.00904	0.0066	0.011	0.00282	0.044822	0.009473	0.036908	1.41	1.21	0.0001	0.0001
0.007067	0.016681	0.00808	0.00331	0.002889	0.043262	0.001011	0.000866	0.0001	0.0001	0.0001	0.0001
0.012563	0.003641	3.226	3.091					0.002166	0.0001	0.0001	0.0001
0.012045	0.032341	0.153	0.106					2.20736	2.3734	0.00222	0.002297
0.05325	0.051572	0.014	0.0046					0.247016	0.162479	0.0001	0.0001
0.0001	0.006433	0.002367	0.00196							0.0001	0.0001
0.015	0.022	0.000856	0.00256							0.0001	0.0001
0.0187	0.00795	0.0001	0.0001							0.0001	0.0001
0.0001	0.00357	0.066249	0.085987							0.002401	0.0001
0.0205	0.252	0.003199	0.003276							0.0001	0.0001
0.007612	0.010302	0.0001	0.011719							0.002271	0.000968
0.006861	0.01254	0.019569	0.021142							0.0001	0.0001
0.027594	0.249451	0.0001	0.009843							0.0001	0.0001
0.009587	0.013779	8.40549	9.02917							0.00097	0.0001
0.158	0.113	0.035793	0.028778							0.035329	0.040112
0.0962	0.1	3.95	2.4							0.0001	0.0001
0.006788	0.039364	0.123	0.066							0.080799	0.034508
		0.126	0.116							0.0001	0.0001
		0.050311	0.061255							0.01116	0.018757
		1.43888	1.07285							0.016624	0.018805
		0.14585	0.183576							0.009899	0.012272
		0.191967	0.164094							0.0001	0.0001
		0.728	0.739							0.00797	0.00912
		1.005	0.412							0.0283	0.0347
		0.0001	0.0001							0.0715	0.0767
		0.003602	0.005531							0.0208	0.032
										0.0084	0.015
										0.154	0.092
										0.22	0.259
										1.788	1.879
										0.12	0.147

## Sheet: Figure 7
Figure 7a
Spike-specific CD8+ T cell memory phenotypes (% multimer specific cells)
TNV				TSCM				TCM				TTM				TEM				TTE
Naïve		Prev-inf		Naïve		Prev-inf		Naïve		Prev-inf		Naïve		Prev-inf		Naïve		Prev-inf		Naïve		Prev-inf
Pre-omicron	Post-omicron	Pre-omicron	Post-omicron	Pre-omicron	Post-omicron	Pre-omicron	Post-omicron	Pre-omicron	Post-omicron	Pre-omicron	Post-omicron	Pre-omicron	Post-omicron	Pre-omicron	Post-omicron	Pre-omicron	Post-omicron	Pre-omicron	Post-omicron	Pre-omicron	Post-omicron	Pre-omicron	Post-omicron
0.76	0.76	0	0.27	1.52	6.87	1.21	0.82	2.29	0.76	1.51	1.37	14.5	9.16	2.72	3.83	10.68	9.16	29.09	19.39	43.51	48.09	56.06	62.29
0.88	4.39	0.09	0	11.5	12.1	0.54	0.82	2.65	0	0.45	0.14	7.07	3.29	5.15	2.56	14.16	2.19	20.07	13.88	41.59	48.35	67.63	79.32
0	0.68	0	0	1.87	0.68	0	0.23	0.93	0.68	0.26	0	3.74	2.03	4.15	2.76	15.89	20.27	22.16	15.43	59.81	47.3	68.31	77.65
0	0	0	2.63	11.76	4.46	0	2.63	0	5.58	2.32	0	67.64	40.78	20.93	18.42	0	2.23	9.3	18.42	8.82	7.26	44.18	50
0	39	0	4.5	8.69	21	3.22	4.5	13.04	19	0	0	30.43	12	12.9	6.31	0	3	32.25	0.9	13.04	8	25.8	35.14
3.7	4.17	0.8	7.6	0	2.08	2.86	3.846	29.63	41.67	1.75	0	7.41	12.5	9.84	3.846	44.44	27.08	9.52	0	7.41	0	40.79	26.92
10.71	9.38	0	3.85	0	0	8.77	3.85	14.29	25	1.75	0	14.29	6.25	12.2	3.85	50	37.5	10.52	7.69	7.14	0	35.08	76.92
15.69	8.26	3.85	7.8	0	2.48	0	0.71	27.45	25.62	0	7.09	13.73	5.79	0	4.26	29.41	45.45	11.54	29.08	3.92	11.57	61.54	51.06
23.33	17.8	5.25	37.5	0	17.28	0.29	5	20	46.07	8.16	21.25	16.67	15.18	4.96	7.5	10	5.24	39.36	7.5	23.33	1.57	40.23	10
	21.28	27.94	4.05		51.06	5.88	1.4		34.04	26.47	1.3		4.26	5.88	2.5		0	11.76	18.69		2.13	17.65	68.92
	38.83	2.62	5.79		1.94	0.53	0.83		23.3	1.15	9.92		12.62	2.26	8.26		14.56	23.12	55.37		5.83	66.53	15.7
	32.43	4.79	4.48		0	0	7.46		21.62	7.67	14.93		21.62	3.19	0		0	56.55	20.9		13.51	25.24	20.9
		3.7	3.85			0	0			7.41	7.69			33.33	3.85			3.7	46.15			40.74	30.77
		2.86	1.33			0	0			5.71	0.83			2.86	2.33			60	2.33			22.86	92.51
		2.51	19.47			0	0			0.68	7.08			0.46	7.96			1.37	24.78			94.52	40.71
		25.64	10			0	0			5.13	11.43			0	17.14			30.77	31.43			35.9	25.71
		2.15	16.13			0	0			2.15	6.45			20.43	0			55.91	32.26			17.2	38.71
		20.51	1.13			0	0			8.97	0.17			0	0.05			21.79	59.96			37.18	28.98
		0.41				0				0.04				0.07				53.82				32.05
Figure 7b
Non-spike-specific CD8+ T cell memory phenotypes (% multimer specific cells)
TNV			TSCM			TCM			TTM			TEM			TTE
Naïve	Prev-inf		Naïve	Prev-inf		Naïve	Prev-inf		Naïve	Prev-inf		Naïve	Prev-inf		Naïve	Prev-inf
Post-omicron	Pre-omicron	Post-omicron	Post-omicron	Pre-omicron	Post-omicron	Post-omicron	Pre-omicron	Post-omicron	Post-omicron	Pre-omicron	Post-omicron	Post-omicron	Pre-omicron	Post-omicron	Post-omicron	Pre-omicron	Post-omicron
2.94	21.84	1.23	17.65	31.03	13.58	2.94	1.15	3.7	11.76	2.3	6.79	0	0	1.23	17.64	18.39	27.77
0.79	67.74	6.76	12.13	3.23	12.16	7.72	16.13	0	17.46	3.23	1.35	5.55	0	5.41	17.86	3.23	37.89
30.08	22.96	3.24	7.32	0.74	16.24	49.59	0.74	0.65	9.76	0	0.65	3.25	2.22	0.65	1.63	56.3	23.37
1.04	53.28	30	0	8.76	2	22.74	8.03	12	10.9	0	6	54.87	1.46	24	7.54	26.28	14
10.43	37.23	7.5	0	1.06	0.77	12.83	54.26	0.58	4.28	4.26	2.31	32.35	1.06	3.46	37.17	3.19	65.77
0	25	29.24	4.55	10	4.69	86.36	35	9.75	0	5	4.69	0	0	3.61	0	20	39.71
13.25	48.57	50.88	7.23	0	0.88	22.29	8.57	42.11	19.88	2.86	1.75	11.14	2.86	0	13.86	28.57	2.63
32.26	9.28	47.56	6.45	0	4.88	48.39	1.34	34.15	6.45	0.11	0	9.68	41.39	0	0	29.98	14.63
		6.74			3.37			20.22			25.84			16.85			16.85
		9.73			2.21			4.87			7.52			17.7			41.15
		4.95			0.04			1.37			0.7			37.77			30.5
Figure 7c
Granzyme B expression by CD8+ T cell (% multimer specific cells)
Spike-specific				Non-spike-specific			CMV		EBV
Naïve		Prev-inf		Naïve	Prev-inf		Pooled		Pooled
Pre-omicron	Post-omicron	Pre-omicron	Post-omicron	Post-omicron	Pre-omicron	Post-omicron	Pre-omicron	Post-omicron	Pre-omicron	Post-omicron
37.04	15	92.31	88.46	6.5	3.23	36	87.01	76.85	0	0
53.57	18.75	78.13	75.18	61.95	68.15	86.54	35.19	53.75	32.35	50.6
37.25	31.25	22.06	16.25	67.91	26.28	45.13	81.13	85.56	38.93	9.68
23.33	57.02	91.92	84.31	0	2.13	0.88	98.96	97.05		32.28
	4.19	84.03	80.99	34.04	15	15.85	98.22	98.33		14.29
	2.13	85.19	61.19	12.9	31.43	65.17	78.4	76.82
	16.5	88.57	80.77		90.16	72.12	72.74	82.08
	8.11	96.35	94.84			88.14	90.36	85.95
		71.79	73.45
		84.95	64.29
		82.05	87.1
		98.85	97.36

## Sheet: Figure S1
Figure S1a
Neutralising activity of plasma (FRNT50), BA.1 infected
Ancestral				BA.1				BA.2				BA.5
Naïve		Prev-inf		Naïve		Prev-inf		Naïve		Prev-inf		Naïve		Prev-inf
Pre-omicron	Post-omicron	Pre-omicron	Post-omicron	Pre-omicron	Post-omicron	Pre-omicron	Post-omicron	Pre-omicron	Post-omicron	Pre-omicron	Post-omicron	Pre-omicron	Post-omicron	Pre-omicron	Post-omicron
1849.6	9103.28	3233.26	12460.6	323.025	5908.4	373.547	460.769	510.673	3665.48	546.787	640.001	20	1881.5	330.439	262.35
1318.82	12840.9	6080.2	11032.5	31.4267	4914.27	638.868	1099.96	276.56	2502.97	942.169	735.78	20	969.887	445.821	460.616
8623.65	11117.5	2027.21	9867.68	1669.08	3630.02	90.5006	364.376	1962.05	2171.87	108.481	486.622	1708.85	2532.92	57.1378	349.095
3498.4	7695.57	3666.92	3009.38	320.141	2783.11	322.812	613.672	884.885	1635.91	364.843	320.877	115.431	799.976	112.424	182.48
7809.2	12790.8	4192	5393.88	520.847	3726.27	453.216	1865.63	231.513	1995.72	162.672	590.329	82.6182	625.379	106.311	741.48
4403.98	15184.6	4301.83	4580.73	300.805	5198.17	397.764	583.358	191.771	3919.77	65.4653	202.44	223.676	2378.14	26.4028	124.528
3064.51	13567.6	8219.09	6205.07	219.642	2933.63	554.203	980.489	129.15	1417.45	471.276	368.314	36.7714	937.001	435.357	276.211
5028.22	11865	4901.93	13376.8	592.916	3614.1	865.818	4465.69	766.112	4179.12	938.006	3157.92	222.988	2259.06	239.845	737.551
2104.39	16442.8	15496.2	9924.94	243.123	8295.94	1854.63	838.053	233.356	6522.97	1259.73	747.059	286.251	6151.19	1018.61	442.85
6657.03	14994.6	10700.8	5369.06	615.512	3555.51	1234.29	1123.65	583.823	2422.48	2409.75	2110.92	258.699	1919.13	428.344	199.87
1852.6	4395.55	8166.03	9864.97	85.0648	686.559	938.885	2090.01	64.4221	478.644	816.162	2241.1	20	133.547	715.399	1700.49
1234.73	11004.9	3986.79	3790.62	255.682	5317.46	183.205	110.982	85.6905	3680.89	203.505	589.409	32.3956	512.472	71.3239	50.4103
5182.27	11153.3	3123.56	3247.94	537.994	3837.45	524.652	415.38	509.564	2610.29	723.86	316.086	150.454	1682.46	141.315	214.599
4418.01	8384.2	7444.54	8177.48	523.419	1335.9	322.78	1665.26	376.747	1505.8	438.089	1028.96	473.33	488.865	492.09	925.848
4848.97	10008.2	5347.9	3858.17	151.628	2106.83	402.869	856.999	155.469	901.354	461.719	918.884	132.533	765.697	380.066	444.359
12075.1	17206.8	1948.4	3228.3	1402.1	6467.98	102.17	918.01	1571.9	3156.02	102.259	937.608	1432.89	2693.68	20	309.323
8999.25	10355.3	11695	10565.9	489.339	3574.67	697.142	1825.9	688.078	3973.14	796.293	1938.43	233.561	1889.6	354.489	410.58
5756.24	10058.8	4996.4	5257.56	215.249	612.9	521.977	559.215	545.243	1200.02	786.739	1423.64	115.667	235.225	210.562	364.465
11626.4	6148.95	7790.77	8161.35	1157.76	662.999	1213.7	1773.98	773.626	390.705	1065.85	2109.48	1001.78	744.33	457.97	749.891
12460.6	10401.1	18737.6	17677.2	575.123	491.43	5419.53	6712.05	798.54	410.226	4193.81	4538.83	579.354	608.774	3747.39	2367.86
6108.13	8471.89	8329.87	5097.15	86.3127	780.517	820.585	1676.6	284.519	848.358	1236.86	1320.09	106.446	423.997	569.039	931.591
2036.13	12679.6	12984	13000.3	93.5733	1158.28	2306.77	1435.48	141.019	1799.2	1388.83	1946.17	92.7995	1175.32	1446.23	1357.91
9888.55	20086			907.962	5917.28			698.035	7560.91			435.26	3964.5
6096.77	9221.56			469.45	3431.12			318.83	1132.93			87.0611	2299.02
7758.57	15175.2			530.882	4396.37			556.968	4530.93			213.904	1813.1
1449.2	8323.78			20	1444.65			20	761.507			20	933.188
12359.4	17141.2			1510.42	10994.8			822.959	5068.68			1014.82	2035.41
5809.3	7678.57			531.856	2221.17			379.792	1828.21			167.029	602.759
6570.24	13599			1521.87	5627.27			1114.93	3971.37			246.309	1270.13
1496.27	7441.95			450.258	4998.24			354.183	2709.69			34.7748	721.434
4458	10641.7			762.518	2950.81			1110.29	2709.52			110.543	1143.45
2295.97	10819.8			114.597	3203.62			241.302	3257.26			48.3284	910.692
2090.61	8107.11			228.587	4615.65			471.212	3733.95			50.3995	947.651
4463.69	8700.34			596.783	1522.06			614.455	696.148			110.527	842.84
5627.01	11141.3			442.75	3649.72			420.527	2289.33			116.127	478.947
2649.53	7362.09			68.8639	1772			74.6536	1024.38			33.6129	635.373
3735.98	4264			1349.61	1156.63			192.967	416.631			57.6027	281.493
1797.07	6886.61			174.538	3129.23			78.1875	1289.18			20	238.553
Figure S1b
Neutralising activity of plasma (FRNT50), BA.2 infected
Ancestral				BA.1				BA.2				BA.5
Naïve		Prev-inf		Naïve		Prev-inf		Naïve		Prev-inf		Naïve		Prev-inf
Pre-omicron	Post-omicron	Pre-omicron	Post-omicron	Pre-omicron	Post-omicron	Pre-omicron	Post-omicron	Pre-omicron	Post-omicron	Pre-omicron	Post-omicron	Pre-omicron	Post-omicron	Pre-omicron	Post-omicron
6773.75	7725.16	2615.68	4757.76	522.881	3088.75	20	330.705	837.712	4555.38	385.089	888.47	370.089	2042.02	20	71.4799
1996.3	11054.3	9415.79	11801.1	223.113	4172.71	725.918	1098.27	108.817	2076.98	630.993	1006.63	20	1567.27	808.788	2076.12
9636.85	16626.6	6752.71	6116.86	944.071	2425.66	826.938	542.432	614.129	2342.23	981.983	1048.27	512.076	2223.53	456.321	665.259
3348.97	12164.1	7653.59	5978.79	277.547	1713.17	281.84	110.538	293.188	2341.61	288.639	179.484	145.364	755.799	210.955	173.465
6376.4	17499.4	9345.75	4960.22	766.088	4664.1	617.472	146.112	563.6	3749.74	1108.77	211.266	344.205	2895.6	605.552	259.761
3198.51	13882.9	21173.4	19236.7	122.87	2548.25	2852.41	2584.14	193.519	1867.35	3707.23	3875.37	52.6824	956.809	2689.9	3122.46
11191.6	13836.9	14273.1	9862.17	208.844	1644.9	1081.05	826.655	352.984	1233.41	1368.47	1126.79	254.415	1114.66	1291.77	1588.32
11705.6	5166.24	16073.4	14644.4	877.15	652.515	1550.06	2619.58	962.919	492.861	1911.23	2379.5	293.188	329.081	903.33	1628.94
6761.75	15772.8	3657.11	6318.02	344.843	3061.18	132.832	1753.55	380.608	2370.76	609.48	2080.51	283.05	3351.36	52.241	758.294
6904.87	6949.15	8223.22	7335.7	795.79	1643.05	197.539	422.686	714.906	1634.03	411.334	319.13	347.908	982.642	20	20
298.899	8770.6	9672.84	12501.2	20	1286.11	861.507	1534.15	20	1686.2	422.323	2831.64	20	515.7	324.131	760.104
3505.65	5512.53	6669.85	9179.8	141.683	495.967	527.843	731.377	316.575	906.539	537.253	713.115	38.5968	282.455	180.441	303.061
4808.63	8859.16	3680.54	7838.69	387.493	1987.46	94.304	660.551	494.369	1490.58	137.253	1117.47	473.33	681.866	100.503	235.997
3212.12	11497.9	5931.96	7184.61	110.641	3130.61	298.279	610.759	106.671	2276.53	416.363	662.423	20	749.131	133.796	251.603
3793.74	11341.4	12845.7	9752.32	465.926	2129.12	1603.93	1096.7	334.297	1627.46	1342.4	764.82	174.716	1451.36	785.839	511.022
Figure S1c
Spike-specific IgG in plasma (AU/ml), BA.1 infected
Ancestral				BA.2				BA.5
Naïve		Prev-inf		Naïve		Prev-inf		Naïve		Prev-inf
Pre-omicron	Post-omicron	Pre-omicron	Post-omicron	Pre-omicron	Post-omicron	Pre-omicron	Post-omicron	Pre-omicron	Post-omicron	Pre-omicron	Post-omicron
70770.4	386910	174903	76164.7	23869.2	196038	75573.9	28573.1	21287.1	153723	60798.8	23806.2
133565	937404	321164	67977.4	37371.1	483146	113027	46027.1	33335.5	314842	98789.2	40534.7
375923	498545	97231.3	71249.9	194912	272218	41720.6	33553.8	170845	235135	39370.2	32868.6
145177	185180	65776.8	36633.7	67484.7	152640	26700.7	21906.3	62500	130952	20474.1	16789.9
593083	923812	92443.5	109434	187577	326884	32003.3	33482.5	157186	210501	29513.2	31222.3
176106	768050	84822	84898.1	68372.3	369771	37157.1	38316	58118.8	285307	34661	33694.9
471835	2.24945e+06	132277	69948.9	142490	768164	53409.9	26667.6	125636	633078	47274.9	22150.9
158557	538328	162145	220156	74030.7	303542	83704.9	127483	52500.8	179467	61425.5	78865
110001	583551	501720	145314	48657	417786	203775	65122.9	42204.4	330470	174855	52568.8
321708	537290	413049	201905	131011	294712	153542	70972.6	87885.6	158024	138404	60299.9
141015	571425	270964	249916	64187.6	322315	94819.2	86278.4	39107.6	167104	90412	77711
108120	760723	125309	95961.6	36444.4	400832	41426	32872.1	29309.3	236248	36090.1	27951.2
222767	522884	91298.8	130200	115545	304560	35501.7	51489.7	91512.6	200134	31739.9	45451
126418	203046	254093	284097	56130.2	97113	101427	114630	46411.7	71167.3	93646.4	98557.4
156956	475941	123459	196775	49260.6	159679	42650.4	70437.3	44889.8	129806	39130	63647.1
757265	636184	67470	120057	351083	227270	20009.2	34484.8	295609	200105	18946.2	25088.9
305235	329111	497067	520719	123963	142810	191170	191029	113001	122318	173645	175737
191020	285814	161141	85313.9	76789.9	126728	81847.1	43180.7	58213.1	78037.3	55703	27847.9
420774	208515	281246	242753	129953	55293.8	107078	120969	122421	55937.9	91952.5	94026.5
276574	181729	1.12357e+06	924276	110567	66725.2	485759	379450	91685	59680.1	407856	321095
187378	264343	187265	91055.6	62297.9	96973.2	68701.3	39251.6	53941	76417.4	59302.3	30524.7
92281.2	296071	400762	384077	26987.1	125192	184067	174909	23725.9	102855	144591	138141
519947	1.22614e+06			142960	487300			108654	302827
139847	323802			60547	131798			47572.6	112854
235156	842794			99961.3	420374			85621.2	315250
68975.4	749035			23448.4	270561			20726.8	250512
454443	1.53898e+06			149633	640179			140691	475847
287054	379585			106602	174699			96832.5	147617
588494	1.02969e+06			225407	471821			204163	383653
96533.7	520594			33757.8	219353			32212.6	185573
207152	416271			84279.2	210982			71001.4	178580
216021	541526			86980.7	264390			69892.7	182107
92035	407776			35512.5	181457			31002.1	136057
183327	250604			85752.9	135673			66943.3	109986
224233	581520			108813	266183			84702.7	209622
Figure S1d
Spike-specific IgG in plasma (AU/ml), BA.2 infected
Ancestral				BA.2				BA.5
Naïve		Prev-inf		Naïve		Prev-inf		Naïve		Prev-inf
Pre-omicron	Post-omicron	Pre-omicron	Post-omicron	Pre-omicron	Post-omicron	Pre-omicron	Post-omicron	Pre-omicron	Post-omicron	Pre-omicron	Post-omicron
206506	360144	37952.8	66407.4	96688.2	287283	15091.5	36009	90196.2	204301	11576.8	26345.4
205999	625486	200274	212044	62600.5	423282	81298.1	101322	53338.5	285640	78934.3	89244.2
380334	221168	224094	151220	179238	169681	81602.6	61998.8	164852	155608	77247.8	51877.5
315223	269169	131207	90520.3	94594.1	99223.2	47320.7	37377.6	71791	55254.2	45543.2	30141.3
166730	358628	215716	74598.5	71130.1	186618	78482.1	28491.7	54550.4	114931	67826.2	23771.4
102162	293729	761750	372998	31803.3	141390	324006	165701	26737.5	102329	274327	149603
214956	261946	364274	130285	70004.2	130763	175428	61589.5	62989.3	101581	145285	50729.9
308754	86507.8	570795	250188	105697	31800.1	237449	102799	84091.8	24442.9	213603	89118.6
195921	583044	105908	242470	87455.3	218879	34805.8	93854.2	80303.7	193540	32774.5	87619.8
494794	471175	179283	125689	238176	198492	46990.2	35586.8	180547	158242	40975.4	28044.3
92303.7	809139	346167	308102	36302	370651	126217	147023	31963.2	255368	110676	105847
317512	415513	116091	150742	109078	162206	47942.4	73138.4	93671.7	120979	45972.4	57429.2
158340	158332	71474.1	133639	66288.6	99592.3	26564.8	67999.7	61688.1	78075.3	24037.2	52935.2
192192	673594	136296	115257	76454	277835	54420.1	56002.8	64743.3	170467	44211.8	40901.7
220317	351686	508566	337526	95514.3	172769	204715	135239	82484.4	163782	197865	121764
Figure S1e
Spike-specific IgA in plasma (AU/ml), BA.1 infected
Ancestral				BA.2				BA.5
Naïve		Prev-inf		Naïve		Prev-inf		Naïve		Prev-inf
Pre-omicron	Post-omicron	Pre-omicron	Post-omicron	Pre-omicron	Post-omicron	Pre-omicron	Post-omicron	Pre-omicron	Post-omicron	Pre-omicron	Post-omicron
10394.7	89186.1	13223.5	7800.09	5393.67	61136.6	5827.94	3826.35	2560.07	45860.9	4506.2	2962.09
1750.22	13286.8	13668.1	20686.1	839.315	8369.49	4518.51	7007.45	788.494	6232.7	3734.8	5534.99
15309.7	22486.6	15185.3	24808.3	11329.7	16755.9	9123.39	15462.1	7959.29	11603.8	6588.99	12793.4
9831.14	39758.4	4215.38	4020.85	8042.86	30338.8	2033.72	2569.58	6881.89	29022.6	1234.75	1271.34
9634.41	48131.9	3207.39	11506	6208.82	37705.6	1283.25	5369.5	4471.8	16154.5	1249.13	3741.51
3844.92	79210.5	3907.82	6790.49	2291.74	72710.8	2975.34	3231.79	1910.81	54001.8	2247.2	2444.28
2698.6	13984.9	32293.4	18012.6	1772.68	8671.98	17425.6	9795.77	1397.49	6593.83	12867.8	8942.15
3518.64	40866.3	423.875	9573.11	2463.41	32621.6	272.846	9390.27	2082.3	23633.9	217.687	5505.51
1411.55	53476.5	8835.32	5374.78	872.501	42606	5503.78	3473.69	705.846	34183.9	4916	2818.97
9126.03	87962	9216.11	5365.13	7420.08	63503.3	5007.31	3405.07	5827.83	28954.2	4134.84	2939.95
389.554	3923.78	8946.27	41121.6	261.399	2957.05	4164.91	27117.5	214.03	1815.32	3355.57	16564.8
103.879	424.264	2908.27	8765	38.8002	248.689	817.562	1374.39	29.7355	173.138	657.065	825.728
3902.43	22421.8	6446.02	7332.89	2736.52	18408.4	3568.68	4669.9	2312.14	10792.8	3165.69	4150.66
1476.43	7399.38	15134.3	21150.2	947.218	4783.49	8353.18	12459.7	853.314	2936.47	7111.82	9543.38
3032.03	31346.1	9103.27	6842.78	1578.94	18217.7	6630.36	3880.9	1458.28	15576.8	2745.07	2886.06
17458.9	53513.6	7678.55	12750.6	9705.76	33402.3	2442.94	4334.23	7422.39	23621.8	2231.27	3252.07
9342.44	14838	11459	23195.2	7136.72	10164.6	5712.92	12521.1	6284.49	8968.25	3983.78	8898.41
1303.05	6787.7	2208.64	3780.99	734.609	4697.11	1488.92	2964.72	502.77	2773.9	941.133	2007.6
5891.66	5843.85	6465.15	27566.6	2675.97	2530.97	3930.39	20635	2481.66	2736.55	3710.81	14841.5
22548.8	14961.1	39872.1	52600	9282.77	6378.13	31320.9	37458.1	7523.5	5719.69	25830.3	29041.3
2615.19	10957.1	4362.71	3485.4	1753.4	7082.87	1523.48	1739.56	1767.71	6073.08	1316.17	1531.26
3450.2	31717.5	30476	56826.6	769.134	17396.7	26242.3	54538.7	837.508	15445	13223.3	29511.6
6420.51	34399.7			2496.72	23425.9			1958.95	14967.4
6123.22	18399.5			6427.29	17292.8			4373.03	11255.3
10156.5	35662.1			2634.45	20666.5			4930.31	24303.3
1125.5	21981.7			355.451	9403.07			343.085	10100.8
7170.9	30649.9			5236.45	30067.2			4163.31	23452.7
6907.25	18486.8			4643.84	13887.3			4413.94	10228.9
5827.43	18306.9			3667.67	14087.2			2992.03	9369.58
800.967	11149.9			369.634	7916.83			334.084	5027.19
11057.7	26332.4			5411.72	18167.7			4190.19	14161.4
1553.66	390604			951.087	287539			816.891	187750
424.451	10116.2			211.41	7847.85			210.273	5325.04
5774.13	24904.3			2473.97	15058.1			2359.73	14250.2
6475.29	29676.8			3543.26	22992.6			2822.18	15495
Figure S1f
Spike-specific IgA in plasma (AU/ml), BA.2 infected
Ancestral				BA.2				BA.5
Naïve		Prev-inf		Naïve		Prev-inf		Naïve		Prev-inf
Pre-omicron	Post-omicron	Pre-omicron	Post-omicron	Pre-omicron	Post-omicron	Pre-omicron	Post-omicron	Pre-omicron	Post-omicron	Pre-omicron	Post-omicron
1846.77	24913.4	1803.19	4685.76	1153.62	26134.3	919.724	3061.78	998.094	15793.7	582.495	2004.57
845.208	7193.75	6141.51	7466.14	451.263	4240.48	1919.48	4449.47	389.83	2982.4	1852.38	3744.76
18074.8	61117.6	6602.8	10040.9	10652	39512.8	2544.03	5261.44	9284.1	32408.5	2239.88	4067.18
2316.74	3868.95	5554.46	6429.88	1322.11	3008.18	2785.09	3409.54	1226.55	1801.84	2275.85	2415.45
19966.6	100450	13612.3	6946.91	15124.2	87388.2	4644.61	2454.71	12268.5	61726.5	4192.04	2167.6
633.362	8330.25	93053.9	45218.9	248.425	6727.96	42380.8	23762.8	210.344	3840.28	37539.3	22428.3
4544.52	13696.3	13280.2	19502.7	2758.21	11994.3	7853.17	14609.4	2646.07	8290.98	7257.04	11078.4
2675.46	1846.78	81478.6	37480.3	497.625	562.032	33112.4	22738	390.028	458.812	28379.4	20487.9
9115.07	18828.2	1007.11	2431	3753.93	14287.5	469.317	1323.28	3530.71	12302	416.655	1189.03
6019.15	21696.2	2624.91	3808.41	2517.37	18632.3	1262.71	2678.46	2027.06	11825.5	932.049	1764.34
317.909	7576.45	31436.5	53927.4	248.079	6289.52	13782.2	50193	193.358	4757.68	11520.4	38466.4
993.429	4894.45	8005.63	16151.3	424.353	2976.82	6459.1	13273.7	390.787	2490.59	4869.4	8158.03
1456.43	6391.11	6638.69	10995.8	663.421	4918	1134.21	4175.78	586.17	3630.93	1004.65	2909.88
2368.01	13381.1	1312.18	1570.36	981.544	8725.7	677.456	1003.69	1115.7	5347.68	614.376	700.557
3905.24	23019.5	16792.5	11622.2	2462.49	18905.4	7003.21	5175.28	2117.49	14993.5	6641.64	4092.77

## Sheet: Figure S2
Figure S2
NSP-specific IFN-y T cell response (SFU/ml)
NSP 1+2				NSP 3b+c				NSP 4-6				NSP 7-11				NSP 12				NSP 13+14
Naïve		Prev-inf		Naïve		Prev-inf		Naïve		Prev-inf		Naïve		Prev-inf		Naïve		Prev-inf		Naïve		Prev-inf
Pre-omicron	Post-omicron	Pre-omicron	Post-omicron	Pre-omicron	Post-omicron	Pre-omicron	Post-omicron	Pre-omicron	Post-omicron	Pre-omicron	Post-omicron	Pre-omicron	Post-omicron	Pre-omicron	Post-omicron	Pre-omicron	Post-omicron	Pre-omicron	Post-omicron	Pre-omicron	Post-omicron	Pre-omicron	Post-omicron
7.5	1	5	37.5	5	5	7.5	22.5	1	5	22.5	15	2.5	2.5	20.1	35	1	1	2.5	22.5	1	1	2.5	20.1
15	1	1	1	30.1	7.5	20.1	5	10.1	7.5	1	1	10.1	7.5	2.5	2.5	20.1	5	10.1	25	17.5	5	1	1
22.5	15	1	17.5	7.5	25	1	30.1	7.5	12.5	20.1	17.5	10.1	5	7.5	5	2.5	7.5	12.5	1	1	5	1	1
22.5	20.1	7.5	2.5	87.5	47.5	2.5	2.5	7.5	1	2.5	1	12.5	1	20.1	1	2.5	1	12.5	62.5	1	1	15	15
5	15	102.5	155	7.5	17.5	20.1	325	1	7.5	20.1	37.5	10.1	7.5	32.5	17.5	10	20	17.5	17.5	20	2.5	7.5	1
1	2.5	10.1	1	2.5	10.1	22.5	72.5	1	5	20.1	1	1	2.5	7.5	1	1	1	45	1	1	1	1	1
1	7.5	10.1	7.5	1	2.5	2.5	15	1	12.5	1	1	1	20	2.5	1	1	1	1	7.5	1	1	1	1
2.5	5	52.5	17.5	7.5	10.1	7.5	1	2.5	5	20.1	25	37.5	1	35	10.1	1	1	30.1	1	1	10.1	40.1	12.5
12.5	1	10.1	12.5	7.5	10.1	7.5	2.5	15	2.5	37.5	5	7.5	1	20.1	1	7.5	1	15	2.5	1	37.5	12.5	1
17.5	5	12.5	10.1	10.1	1	20.1	10.1	20.1	1	97.5	77.5	5	1	15	1	1	45	20.1	2.5	1	1	1	5
17.5	1	1	1	7.5	30.1	1	2.5	5	1	1	1	5	1	12.5	2.5	1	1	1	1	1	1	1	5
7.5	17.5	1	2.5	7.5	62.5	1	7.5	1	2.5	40.1	10.1	1	72.5	1	1	1	1	1	7.5	1	1	10.1	1
1	62.5	1	2.5	1	247.5	1	2.5	1	75	2.5	7.5	1	1	1	1	1	1	17.5	5	2.5	7.5	1	1
1	1	12.5	1	1	60.1	5	15	1	25	7.5	5	1	1	2.5	2.5	5	22.5	5	15	1	1	1	1
1	1	1	1	1	5	2.5	20.1	1	1	1	10.1	1	1	1	5	1	7.5	1	1	1	5	5	1
1	1	1	1	1	1	132.5	207.5	10	1	1	1	2.5	5	1	1	1	5	2.5	52.5	1	1	7.5	10.1
1	12.5	17.5	2.5	2.5	2.5	57.5	222.5	1	15	12.5	12.5	1	2.5	1	10.1	1	1	25	25	1	1	1	7.5
1	1	2.5	17.5	1	1	1	30.1	75	2.5	1	1	10.1	12.5	1	10.1	2.5	1	1	1	107.5	1	5	1
1	7.5	1	1	1	5	2.5	1	2.5	257.5	2.5	1	1	1	2.5	1	32.5	2.5	2.5	10.1	5	7.5	1	7.5
1	5	1	7.5	1	10.1	1	1	10	15	1	5	1	1	1	1	1	1	1	12.5	10.1	1	1	140.1
1	1	10.1	22.5	1	10	2.5	30.1	2.5	7.5	1	30.1	1	2.5	1	30.1	5	2.5	1	7.5	1	1	7.5	5
72.5	5	30.1	25	2.5	1	15	20.1	1	40	20.1	7.5	1	1	1	7.5	1	1	5	2.5	1	7.5	1	1
20.1	7.5	1	2.5	1	15	1	32.5	12.5	5	2.5	1	10.1	1	1	7.5	1	12.5	7.5	10.1	1	32.5	5	1
2.5	1	20.1	17.5	1	1	5	1	12.5	5	1	1	2.5	5	1	1	1	37.5	10.1	7.5	1	15	1	7.5
2.5	1	2.5	1	12.5	1	1	1	2.5	1	1	1	7.5	2.5	1	2.5	2.5	10.1	1	5	2.5	1	1	1
1	255	5	2.5	5	2.5	30.1	82.5	1	12.5	10.1	12.5	1	25	5	5	1	25	17.5	7.5	1	2.5	5	20.1
1	10.1	15	30.1	7.5	180.1	2.5	7.5	1	7.5	5	12.5	1	15	1	7.5	2.5	2.5	7.5	5	1	1	1	1
1	5	12.5	7.5	1	5	7.5	5	1	1	5	2.5	1	17.5	1	1	1	12.5	22.5	2.5		5	3.1	5
20.1	7.5	3.1	1	1	15	3.1	5	1	30.1	1	10.1	2.5	2.5	1	1		1	1	27.5		1	1	1
1	10.1	1	12.5	1	7.5	325	1015	1	5	1	22.5	1	27.5	1	1		5	1	1		5	2.5	2.5
2.5	12.5	20.1	52.5	7.5	1	7.5	12.5	7.5	10.1	7.5	12.5	7.5	7.5	1	7.5		22.5	10.1	5		5	1	5
1	2.5	7.5	10.1	1	5	1	7.5	1	2.5	1	5	1	37.5	1	1		10.1	1			12.5
	7.5			2.5	442.5				25				7.5				20.1				1
	22.5			1	45				20.1				1				2.5
	10.1				10.1				2.5				2.5
	12.5				10.1				1				10.1
	10.1				177.5				10.1

## Sheet: Figure S3
Figure S7
Spike-specific CD8+ T cell memory phenotypes, pre-omicron (% multimer specific cells)
TNV			TSCM			TCM			TTM			TEM			TTE
Naïve	Prev-inf		Naïve	Prev-inf		Naïve	Prev-inf		Naïve	Prev-inf		Naïve	Prev-inf		Naïve	Prev-inf
Spike	Spike	Non-spike	Spike	Spike	Non-spike	Spike	Spike	Non-spike	Spike	Spike	Non-spike	Spike	Spike	Non-spike	Spike	Spike	Non-spike
0.76	0	21.84	1.52	1.21	31.03	2.29	1.51	1.15	14.5	2.72	2.3	10.68	29.09	0	43.51	56.06	18.39
0.88	0.09	67.74	11.5	0.54	3.23	2.65	0.45	16.13	7.07	5.15	3.23	14.16	20.07	0	41.59	67.63	3.23
0	0	22.96	1.87	0	0.74	0.93	0.26	0.74	3.74	4.15	0	15.89	22.16	2.22	59.81	68.31	56.3
0	0	53.28	11.76	0	8.76	0	2.32	8.03	67.64	20.93	0	0	9.3	1.46	8.82	44.18	26.28
0	0	37.23	8.69	3.22	1.06	13.04	0	54.26	30.43	12.9	4.26	0	32.25	1.06	13.04	25.8	3.19
3.7	0.8	25	0	2.86	10	29.63	1.75	35	7.41	9.84	5	44.44	9.52	0	7.41	40.79	20
10.71	0	48.57	0	8.77	0	14.29	1.75	8.57	14.29	12.2	2.86	50	10.52	2.86	7.14	35.08	28.57
15.69	3.85	9.28	0	0	0	27.45	0	1.34	13.73	0	0.11	29.41	11.54	41.39	3.92	61.54	29.98
23.33	5.25		0	0.29		20	8.16		16.67	4.96		10	39.36		23.33	40.23
	27.94			5.88			26.47			5.88			11.76			17.65
	2.62			0.53			1.15			2.26			23.12			66.53
	4.79			0			7.67			3.19			56.55			25.24
	3.7			0			7.41			33.33			3.7			40.74
	2.86			0			5.71			2.86			60			22.86
	2.51			0			0.68			0.46			1.37			94.52
	25.64			0			5.13			0			30.77			35.9
	2.15			0			2.15			20.43			55.91			17.2
	20.51			0			8.97			0			21.79			37.18
	0.41			0			0.04			0.07			53.82			32.05
